# Supplementary material for: Cariprazine efficacy in bipolar I depression with and without concurrent manic symptoms: post hoc analysis of 3 randomized, placebo-controlled studies
Source: CNS Spectr. 2019 Oct 2;25(4):502–10. doi: 10.1017/S1092852919001287 (PMC7511904; doi:10.1017/S1092852919001287)
Supplement: Supplementary file 1 [file S1092852919001287sup.zip]

Archive with 3 entries (3 files):
- S1092852919001287sup001.docx
- S1092852919001287sup002.docx
- S1092852919001287sup003.docx
